# Supplementary material for: Improving malaria preventive practices and pregnancy outcomes through a health education intervention: A randomized controlled trial
Source: Malar J. 2021 Jan 21;20:55. doi: 10.1186/s12936-021-03586-5 (PMC7818731; doi:10.1186/s12936-021-03586-5)
Supplement: Supplementary file 1 — Additional file 1: Study Dataset. Spreadsheet of the raw data collected and analyzed in this study. [file 12936_2021_3586_MOESM1_ESM.xlsx]

## Sheet: Sheet1
SNO	GROUP	AGE	ETHNICITY	MARITAL	FAM_TYPE	RESIDENCY	EDUCATION	EMPLOYMENT	INCOME	AGE_MARRIAGE	GRAVIDITY	PARITY	LastMenstrualPeriod	Amenorrohoea	Preterm_Hx	Miscarriage_Hx	Bas_ITN	F1_ITN	F2_ITN	Bas_IPT	F1_IPT	F2_IPT	Bas_PCV	F1_PCV	Bas_Malaria	F1_Malaria	F2_Malaria	PREG_OUTCOME	PLACE_DELIVERY	BIRTH_WEIGHT
1	CONTROL	30	kanuri	married	monogamy	permanentresident	none	none	0	29	2	1	14.09.2016	5	no	no	1	1	2	1	1	2	33	31	NO	NO	NO	Livebirth	Home
2	INTERVENTION	30	hausa	married	polygamy	permanentresident	none	self-emplyed	2000	16	7	5	07.09.2016	5	no	yes	5			0			29		NO
3	CONTROL	20	fulani	married	monogamy	permanentresident	primary	none	0	16	2	1		4	no	no	3	2	2	1	1	1		24	NO	NO	NO	Livebirth	Hospital/ Health centre	2.6
4	INTERVENTION	20	others	married	monogamy	IDP	none	none	0	15	3	1	01.09.2016	5	no	yes	4	5		0	1		30		NO	YES		Livebirth	Hospital/ Health centre	1.4
5	INTERVENTION	32	hausa	married	polygamy	permanentresident	none	self-emplyed	7000	13	8	6	03.10.2016	5	no	yes	1	5	5	1	2	3		28	NO	NO	NO	Livebirth	Hospital/ Health centre	2.2
6	INTERVENTION	28	kanuri	married	polygamy	IDP	tertiary	self-emplyed	15000	22	3	2		5	no	no	1			0			31		NO			Livebirth	Hospital/ Health centre	2.7
7	INTERVENTION	22	babur	married	monogamy	permanentresident	secondary	self-emplyed	4000	18	3	2	05.08.2016	5	no	no	4			1			32		NO
8	INTERVENTION	26	kanuri	married	monogamy	permanentresident	none	self-emplyed	1000	23	2	1	11.12.2016	4	no	no	5	1	1	0	0	1	36	33	NO	YES	NO	Livebirth	Hospital/ Health centre	2
9	CONTROL	30	babur	married	monogamy	permanentresident	primary	self-emplyed	3000	18	7	5	07.08.2016	5	no	yes	1	3	1	0	0	0	30	29	NO	YES	NO	Livebirth	Hospital/ Health centre	2.9
10	CONTROL	30	babur	married	monogamy	permanentresident	primary	none	0	15	3	1		4	yes	yes	1			1			35		NO			Livebirth	Hospital/ Health centre	2.6
11	INTERVENTION	30	hausa	married	monogamy	IDP	none	self-emplyed	1400	20	6	4	12.08.2016	5	yes	yes	4	4	4	1	2	3	42	40	YES	NO	NO	Livebirth	Hospital/ Health centre	2.6
12	INTERVENTION	25	kanuri	married	monogamy	IDP	tertiary	none	0	18	4	2	09.08.2016	5	no	yes	4	1	1	1	1	2		30	NO	NO	NO	Livebirth	Hospital/ Health centre	3
13	INTERVENTION	23	fulani	married	monogamy	permanentresident	primary	self-emplyed	20000	18	3	2	11.09.2016	5	no	no	1		2	0		2	36		NO		NO	Livebirth	Hospital/ Health centre	1.8
14	CONTROL	24	shuwa	married	monogamy	permanentresident	none	none	0	19	3	1		4	yes	yes	4			1			37		NO
15	INTERVENTION	30	marghi	married	polygamy	IDP	tertiary	self-emplyed	8000	27	2	1	09.07.2016	5	no	no	1	5	1	0	0	1	27	23	YES	YES	YES	Livebirth	Hospital/ Health centre	2.5
16	CONTROL	35	marghi	married	monogamy	permanentresident	none	none	0	18	7	5	03.08.2016	5	no	yes	2	3	4	0	0	1	28	24	NO	YES	NO	Livebirth	Hospital/ Health centre	2.1
17	CONTROL	18	kanuri	married	polygamy	permanentresident	none	none	0	15	1	0		5	no	no	5	5	5	0	1	2	29	28	NO	YES	YES	Livebirth	Home
18	INTERVENTION	20	kanuri	married	monogamy	permanentresident	primary	government	8000	17	2	1	07.09.2016	5	no	no	1	1	1	0	0	1	30	29	NO	YES	NO	Livebirth	Hospital/ Health centre	2.7
19	CONTROL	20	hausa	married	monogamy	IDP	none	none	0	16	2	1	01.01.2017	5	yes	no	1	1	1	0	0	1	37	34	NO	YES	NO	Livebirth	Home
20	CONTROL	25	fulani	married	monogamy	permanentresident	primary	none	0	17	3	1	11.09.2016	5	yes	yes	2	3		1	1		34		NO	NO		Livebirth	Hospital/ Health centre	2.8
21	INTERVENTION	23	kanuri	married	monogamy	permanentresident	secondary	none	0	19	2	1	25.09.2016	5	no	no	1	1		0	1		36		NO	YES
22	CONTROL	30	fulani	married	polygamy	permanentresident	tertiary	none	0	16	7	6	01.09.2016	5	no	no	1		1	0		2	35		NO		NO	Livebirth	Hospital/ Health centre	2.4
23	CONTROL	20	others	married	monogamy	permanentresident	secondary	none	0	19	1	0		5	no	no	5	1	1	0	0	1	29	27	NO	YES	YES	Livebirth	Hospital/ Health centre	3.2
24	CONTROL	18	hausa	married	monogamy	permanentresident	secondary	self-emplyed	17000	17	1	0	10.08.2016	5	no	no	2	1		0	0		35		NO	YES
25	CONTROL	30	kanuri	married	monogamy	IDP	none	private	4000	15	8	6		5	yes	no	1	2	4	0	1	2		35	NO	NO	NO	Livebirth	Hospital/ Health centre	2.6
26	CONTROL	30	others	married	polygamy	permanentresident	tertiary	none	0	26	2	1	03.09.2016	5	yes	no	4	1		0	0		36		NO	YES
27	CONTROL	20	fulani	married	polygamy	permanentresident	primary	none	0	14	4	2	07.08.2016	5	no	yes	5	1	5	1	1	1	30	29	NO	NO	NO	Livebirth	Hospital/ Health centre	2.2
28	INTERVENTION	35	kanuri	married	monogamy	IDP	secondary	government	13000	18	7	6	07.09.2016	5	yes	no	3	5	5	1	2	3		30	NO	NO	NO	Stillbirth	Hospital/ Health centre
29	CONTROL	22	hausa	married	monogamy	IDP	none	self-emplyed	5000	18	4	2		5	no	yes	5	1	1	1	1	1		35	YES	NO	NO	Livebirth	Hospital/ Health centre	2.5
30	CONTROL	20	kanuri	married	polygamy	permanentresident	none	none	0	15	3	1	30.10.2016	4	no	yes	1	2	2	0	0	1	30	27	NO	YES	NO	Livebirth	Hospital/ Health centre	2
31	INTERVENTION	30	hausa	married	polygamy	permanentresident	none	none	0	19	5	4		4	yes	no	1	5		0	0		39		NO	YES		Livebirth	Home
32	CONTROL	45	hausa	married	monogamy	permanentresident	primary	self-emplyed	9000	15	13	10		5	no	yes	1	1	5	0	1	2	36	32	NO	NO	NO	Livebirth	Hospital/ Health centre	2.3
33	INTERVENTION	28	fulani	married	polygamy	permanentresident	none	self-emplyed	2000	17	7	5	09.07.2016	5	no	yes	4			1			38		YES
34	CONTROL	22	fulani	married	monogamy	permanentresident	tertiary	self-emplyed	2000	19	3	1	01.08.2016	5	no	yes	1			0			36		NO			Livebirth	Hospital/ Health centre	2.1
35	CONTROL	25	others	married	polygamy	permanentresident	primary	self-emplyed	7000	15	6	5		5	no	no	4	1	1	1	1	2	34	33	YES	NO	NO	Livebirth	Hospital/ Health centre	3.9
36	INTERVENTION	30	fulani	married	monogamy	IDP	primary	self-emplyed	2500	16	8	6		5	yes	yes	1	1	5	1	2	3	25	24	YES	NO	NO	Livebirth	Hospital/ Health centre	2.7
37	CONTROL	20	others	married	monogamy	IDP	primary	none	0	15	2	1		5	no	no	4	1		0	0				NO	YES
38	CONTROL	26	babur	married	monogamy	permanentresident	secondary	self-emplyed	5000	20	4	2	01.09.2016	5	yes	yes	2	2	2	1	1	2		29	YES	NO	NO	Livebirth	Hospital/ Health centre	2.5
39	CONTROL	30	others	married	monogamy	permanentresident	secondary	self-emplyed	4000	22	3	1		5	no	yes	5	1	5	0	1	2	34	36	YES	NO	NO	Stillbirth	Hospital/ Health centre
40	INTERVENTION	40	shuwa	married	monogamy	permanentresident	none	none	0	16	10	9		4	no	yes	4	5		0	1		27		NO	NO
41	CONTROL	31	hausa	married	polygamy	permanentresident	none	self-emplyed	5000	13	4	4	11.09.2016	4	no	no	4	3	4	0	1	2	29	26	NO	YES	YES	Livebirth	Hospital/ Health centre
42	CONTROL	28	kanuri	married	monogamy	permanentresident	none	none	0	23	4	2	19.08.2016	5	yes	yes	1	2		1	2		33		NO	NO		Livebirth	Hospital/ Health centre	2.6
43	INTERVENTION	25	hausa	married	monogamy	permanentresident	secondary	none	0	20	2	1		5	no	no	1	5	5	0	1	2	29	27	NO	YES	NO	Livebirth	Hospital/ Health centre	3
44	CONTROL	35	kanuri	married	monogamy	permanentresident	none	private	11000	16	10	9		5	no	no	3	2	2	1	1	2	32	32	YES	NO	NO	Livebirth	Hospital/ Health centre	2.3
45	CONTROL	29	fulani	married	polygamy	IDP	secondary	self-emplyed	18000	19	4	3	11.08.2016	5	no	no	1		1	0		1	34		YES		NO	Livebirth	Hospital/ Health centre	2
46	INTERVENTION	37	fulani	married	polygamy	IDP	none	none	0	17	8	7	11.09.2016	4	no	no	1	4	4	1	2	3	36	35	NO	NO	NO	Livebirth	Hospital/ Health centre	1.8
47	CONTROL	19	hausa	married	monogamy	permanentresident	none	self-emplyed	3000	16	3	2	09.08.2016	5	no	no	1	3	3	0	0	1	28	25	NO	YES	YES	Livebirth	Home
48	CONTROL	21	hausa	married	monogamy	permanentresident	secondary	self-emplyed	12000	18	2	1		5	no	no	5	5	5	1	1	2		29	YES	YES	NO	Livebirth	Hospital/ Health centre	2.3
49	INTERVENTION	22	babur	married	monogamy	IDP	primary	self-emplyed	6000	16	3	1	11.09.2016	5	yes	yes	1	5	5	1	2	3	37	35	YES	NO	NO	Livebirth	Hospital/ Health centre	2.4
50	CONTROL	24	kanuri	married	monogamy	permanentresident	secondary	none	0	20	3	2		4	no	no	2	3	3	1	1	2	35	33	YES	NO	YES	Livebirth	Hospital/ Health centre	4.1
51	INTERVENTION	25	babur	married	monogamy	permanentresident	secondary	none	0	20	3	2		5	yes	no	1			0			35		NO			Livebirth	Hospital/ Health centre	1.7
52	CONTROL	20	kanuri	married	polygamy	permanentresident	none	none	0	15	4	2		4	yes	yes	1	1	1	1	2	3	35	34	YES	NO	NO	Livebirth	Home
53	INTERVENTION	20	others	married	monogamy	permanentresident	secondary	none	0	16	3	2	11.08.2016	5	no	no	3	1	1	0	1	2	28	27	NO	NO	NO	Livebirth	Hospital/ Health centre	3.5
54	CONTROL	22	others	married	monogamy	permanentresident	secondary	none	0	18	3	2		5	no	no	4			1			31		NO			Livebirth	Hospital/ Health centre	4.2
55	CONTROL	28	others	married	monogamy	permanentresident	tertiary	none	0	27	1	0		4	no	no	3		1	0		1	34		NO		NO	Livebirth	Hospital/ Health centre	3.4
56	INTERVENTION	24	fulani	married	monogamy	permanentresident	none	none	0	16	4	3	26.09.2016	5	no	no	1	5	5	1	2	3	31	29	NO	NO	NO	Livebirth	Hospital/ Health centre	1.3
57	CONTROL	35	hausa	married	monogamy	permanentresident	primary	self-emplyed	5000	16	6	5		4	no	no	1	3	3	1	1	1	28	26	NO	YES	NO	Livebirth	Hospital/ Health centre	2.9
58	INTERVENTION	19	kanuri	married	polygamy	IDP	none	none	0	16	2	1		4	no	no	4			0			29		NO			Livebirth	Home
59	INTERVENTION	25	fulani	married	monogamy	permanentresident	secondary	none	0	19	4	2	06.08.2016	5	yes	yes	1	5		0	1				NO	YES
60	INTERVENTION	35	kanuri	married	polygamy	IDP	none	none	0	16	8	7		5	no	yes	2	2	3	1	2	3	33	32	YES	NO	NO	Stillbirth	Hospital/ Health centre
61	CONTROL	28	hausa	married	monogamy	permanentresident	secondary	self-emplyed	9000	18	7	5		5	yes	yes	4			1			32		YES
62	CONTROL	25	others	married	monogamy	IDP	tertiary	none	0	17	1	0		5	yes	no	1	3	3	0	0	0	34	31	NO	YES	YES	Livebirth	Hospital/ Health centre	2
63	CONTROL	23	marghi	married	monogamy	IDP	none	self-emplyed	2000	15	5	4	03.09.2016	5	no	no	1	1	5	0	1	2	30	28	NO	YES	NO	Livebirth	Hospital/ Health centre	2.6
64	CONTROL	34	kanuri	married	polygamy	permanentresident	primary	none	0	15	7	5	01.09.2016	5	no	yes	3	5	5	0	1	2	27	26	NO	YES	NO	Livebirth	Home
65	CONTROL	37	others	married	polygamy	permanentresident	none	self-emplyed	13000	17	4	2		5	no	yes	4		5	1		2			YES		NO	Livebirth	Hospital/ Health centre	2.5
66	CONTROL	21	hausa	married	monogamy	permanentresident	tertiary	none	0	18	2	1		4	no	no	2			1			30		YES
67	CONTROL	20	marghi	married	monogamy	IDP	none	none	0	17	2	0	09.10.2016	5	no	yes	5		4	0		1	28		NO		NO	Livebirth	Home
68	CONTROL	27	marghi	married	polygamy	permanentresident	primary	none	0	28	1	0	01.01.2017	5	no	no	5			0			35		NO
69	CONTROL	35	kanuri	married	polygamy	IDP	none	self-emplyed	2000	19	6	5		5	yes	no	1	1	5	0	0	1		30	NO	YES	YES	Livebirth	Hospital/ Health centre	2.3
70	INTERVENTION	40	kanuri	married	monogamy	permanentresident	none	none	0	15	8	7		5	no	no	4	4	4	0	0	1	35	34	NO	NO	NO	Livebirth	Hospital/ Health centre	2.9
71	CONTROL	28	kanuri	married	monogamy	permanentresident	tertiary	none	0	22	3	2	22.09.2016	5	no	no	1			1			33		NO
72	CONTROL	19	kanuri	married	monogamy	permanentresident	none	self-emplyed	3000	17	2	1	03.10.2016	5	no	no	5	5	5	0	1	2	30	29	NO	YES	YES	Livebirth	Hospital/ Health centre	2.7
73	CONTROL	18	others	married	monogamy	permanentresident	primary	none	0	17	1	0	11.09.2016	5	no	no	1	1	1	0	1	2	35	34	NO	YES	NO	Livebirth	Home
74	CONTROL	24	others	married	monogamy	permanentresident	tertiary	none	0	21	2	1	20.07.2016	5	no	no	1	1	3	1	1	2		29	YES	NO	NO	Livebirth	Hospital/ Health centre	2.7
75	INTERVENTION	26	kanuri	married	monogamy	permanentresident	primary	none	0	19	4	3	24.08.2016	5	no	no	1	4	4	1	2	2	34	33	NO	NO	NO	Livebirth	Hospital/ Health centre	3.5
76	CONTROL	25	shuwa	married	monogamy	permanentresident	none	none	0	15	5	4		5	no	no	4	2		0	0		37		NO
77	CONTROL	25	kanuri	married	polygamy	permanentresident	none	government	21000	17	4	3		4	no	no	5	1	1	0	0	1	35	33	YES	NO	NO	Livebirth	Hospital/ Health centre	2.6
78	CONTROL	19	shuwa	married	polygamy	permanentresident	secondary	none	0	12	4	3		4	yes	yes	2	4	4	0	0	1	36	36	NO	YES	NO	Livebirth	Hospital/ Health centre	2.8
79	INTERVENTION	30	others	married	monogamy	permanentresident	tertiary	none	0	25	4	2	01.08.2016	5	no	yes	1			0					NO
80	INTERVENTION	20	kanuri	widowed		IDP	primary	self-emplyed	1500	18	2	1		5	no	no	1	4	4	0	1	2	27	25	NO	YES	YES	Livebirth	Hospital/ Health centre	3
81	CONTROL	30	shuwa	married	monogamy	permanentresident	none	none	0	14	6	5	11.09.2016	4	no	no	2			0			31		YES
82	INTERVENTION	22	kanuri	married	monogamy	permanentresident	secondary	none	0	18	1	0	11.08.2016	4	no	no	1	1	5	0	1	2	26	24	NO	NO	NO	Livebirth	Hospital/ Health centre	3.6
83	INTERVENTION	30	hausa	married	monogamy	permanentresident	none	none	0	14	4	3		5	no	no	3	1		0	1		35		NO	YES
84	CONTROL	30	kanuri	married	monogamy	IDP	none	self-emplyed	1500	15	6	5		4	no	no	1	1	1	0	0	1	26	25	NO	YES	NO	Livebirth	Hospital/ Health centre	2
85	CONTROL	20	kanuri	married	polygamy	permanentresident	none	none	0	17	2	1	11.08.2016	4	no	no	2	3	3	0	1	1	31	28	YES	NO	YES	Livebirth	Hospital/ Health centre	2.5
86	CONTROL	30	others	married	monogamy	permanentresident	primary	self-emplyed	5000	20	4	3	08.09.2016	5	no	no	5	1	1	0	1	2		30	NO	YES	NO	Livebirth	Hospital/ Health centre	4
87	INTERVENTION	25	kanuri	married	monogamy	permanentresident	secondary	self-emplyed	3000	22	2	1	02.09.2016	5	no	no	1			1					NO
88	INTERVENTION	21	kanuri	married	polygamy	IDP	none	none	0	17	3	2	22.09.2016	5	no	no	3		1	1		0	34		NO		NO	Livebirth	Hospital/ Health centre	1.4
89	CONTROL	31	marghi	married	polygamy	IDP	secondary	none	0	21	5	4		4	no	no	1			1			35		YES
90	INTERVENTION	17	hausa	married	polygamy	IDP	none	none	0	16	1	0		5	no	no	1	4		0	1		35		NO	NO
91	INTERVENTION	30	kanuri	married	monogamy	permanentresident	none	self-emplyed	5000	16	7	5	11.09.2016	4	yes	yes	3			1			32		YES
92	INTERVENTION	30	kanuri	married	polygamy	IDP	none	self-emplyed	1500	16	7	6		5	yes	no	1	4	4	0	1	2	34	33	NO	NO	NO	Livebirth	Home
93	CONTROL	24	shuwa	married	monogamy	permanentresident	secondary	none	0	22	2	1		4	no	no	5	1	1	0	1	2	31	30	NO	YES	NO	Livebirth	Hospital/ Health centre	2.2
94	INTERVENTION	33	marghi	married	monogamy	permanentresident	secondary	none	0	14	8	8	11.09.2016	4	no	no	1		4	0		0	36		NO		YES	Livebirth	Hospital/ Health centre
95	CONTROL	20	kanuri	married	monogamy	permanentresident	secondary	none	0	17	2	1		4	no	no	1	5	5	1	1	2	36	35	YES	YES	NO	Livebirth	Hospital/ Health centre	3.2
96	CONTROL	40	others	married	polygamy	IDP	none	self-emplyed	5000	14	9	7		5	yes	yes	1	4		0	0		27		NO	NO
97	INTERVENTION	20	kanuri	married	polygamy	permanentresident	secondary	self-emplyed	4000	18	2	1	02.10.2016	4	no	no	4			0			34		NO
98	INTERVENTION	25	kanuri	married	monogamy	permanentresident	none	self-emplyed	6000	15	7	6	07.07.2016	5	no	no	5	3	1	0	0	0	29	26	NO	NO	NO	Livebirth	Hospital/ Health centre	2.6
99	INTERVENTION	20	hausa	married	polygamy	permanentresident	secondary	none	0	16	3	1		5	no	yes	2	1	3	1	2	3	26	27	YES		NO	Livebirth	Hospital/ Health centre	2.7
100	INTERVENTION	25	fulani	married	monogamy	permanentresident	primary	self-emplyed	15000	24	1	0	07.07.2016	5	no	no	1	5	5	1	2	2	32	33	YES	YES	NO	Livebirth	Hospital/ Health centre	1.9
101	CONTROL	37	kanuri	married	monogamy	permanentresident	primary	private	6000	18	9	7		5	yes	yes	1		1	1		0	37		YES		NO	Livebirth	Hospital/ Health centre	3
102	CONTROL	29	others	married	monogamy	IDP	secondary	self-emplyed	4000	15	7	4	18.01.2017	4	no	yes	1			0			23		NO
103	INTERVENTION	25	kanuri	married	monogamy	permanentresident	secondary	none	0	18	4	3	07.09.2016	5	yes	no	3	5	5	1	2	3	42	43	YES	NO	NO	Livebirth	Hospital/ Health centre	2.3
104	CONTROL	23	babur	married	monogamy	permanentresident	secondary	self-emplyed	12000	21	2	1	10.09.2016	5	no	no	3			0			37		NO
105	INTERVENTION	23	fulani	married	monogamy	IDP	primary	self-emplyed	4000	17	3	2		5	no	no	1		1	0		0	39		NO		YES	Livebirth	Hospital/ Health centre	2.7
106	INTERVENTION	23	hausa	married	polygamy	permanentresident	primary	self-emplyed	5000	15	4	3	17.09.2016	5	no	no	4	1	1	1	2	3	33	37	YES		YES	Livebirth	Hospital/ Health centre	2.9
107	INTERVENTION	34	hausa	married	monogamy	permanentresident	primary	none	0	18	7	6		5	no	no	4			0			42		NO
108	CONTROL	28	fulani	married	monogamy	permanentresident	secondary	none	0	21	3	2	09.05.2016	5	no	no	1			1			36		YES			Livebirth	Hospital/ Health centre	2.1
109	INTERVENTION	35	marghi	married	monogamy	permanentresident	none	none	0	15	5	4	08.08.2016	5	no	no	3	3	3	0	0	1		30	YES	NO	NO	Livebirth	Hospital/ Health centre	2.1
110	CONTROL	35	kanuri	married	polygamy	permanentresident	secondary	private	10000	26	4	3		4	no	yes	1	3	3	0	0	1	32	30	NO		NO	Livebirth	Hospital/ Health centre	2.9
111	INTERVENTION	22	kanuri	married	monogamy	permanentresident	tertiary	none	0	19	2	1	11.09.2016	5	no	no	1	2	2	0	1	2	37	36	NO	YES	NO	Livebirth	Hospital/ Health centre	2.6
112	CONTROL	24	hausa	married	monogamy	permanentresident	secondary	self-emplyed	11000	23	2	1		4	no	no	1	2		0	0		31		NO
113	INTERVENTION	19	fulani	married	monogamy	permanentresident	primary	none	0	16	2	1		5	no	no	1	5		1	1		30		YES	YES
114	CONTROL	40	kanuri	married	polygamy	permanentresident	none	self-emplyed	3500	30	1	0		4	no	yes	3	3	3	0	1	2	29	27	NO	YES	YES	Livebirth	Hospital/ Health centre	2.9
115	INTERVENTION	23	kanuri	married	monogamy	IDP	secondary	none	0	19	1	0		5	no	no	5	1	3	0	1	2	30	30	NO		NO	Livebirth	Hospital/ Health centre	2.7
116	INTERVENTION	15	kanuri	married	monogamy	IDP	none	none	0	14	1	0		5	no	no	1	5	5	0	1	2	33	32	NO	NO	NO	Livebirth	Home
117	CONTROL	30	babur	married	monogamy	permanentresident	secondary	self-emplyed	4000	18	5	4	01.01.2017	4	no	no	1	1	1	1	1	1		33	YES	YES	YES	Livebirth	Hospital/ Health centre	4.2
118	CONTROL	25	kanuri	married	monogamy	IDP	secondary	none	0	16	3	2	03.10.2016	5	yes	no	4	4	4	1	1	2	28	26	NO	NO	NO	Livebirth	Hospital/ Health centre	1.6
119	INTERVENTION	20	kanuri	married	monogamy	IDP	none	government	15000	15	3	2	03.09.2016	5	no	no	1			1					NO
120	CONTROL	38	kanuri	married	monogamy	IDP	secondary	self-emplyed	26000	24	7	6		5	no	no	5		3	1		0	35		NO		YES	Livebirth	Hospital/ Health centre	2.6
121	CONTROL	30	hausa	married	monogamy	permanentresident	none	none	0	17	4	3	03.08.2016	5	no	no	2	3	3	0	1	2	28	25	NO	YES	YES	Livebirth	Home
122	CONTROL	27	kanuri	married	monogamy	permanentresident	primary	none	0	19	5	4	11.09.2016	4	no	no	1	3		0	1		38		NO	YES
123	INTERVENTION	32	marghi	married	monogamy	permanentresident	tertiary	none	0	25	3	1	12.09.2016	5	yes	yes	3	1	1	0	1	2	27	28	NO	NO	NO	Livebirth	Hospital/ Health centre	3.8
124	CONTROL	31	kanuri	married	polygamy	permanentresident	primary	none	0	16	6	6	02.09.2016	4	no	no	1	4	1	0	0	1	32	31	YES	YES	YES	Livebirth	Hospital/ Health centre	2.6
125	INTERVENTION	35	babur	married	monogamy	permanentresident	secondary	private	20000	16	5	4		4	no	no	5	4	5	1	1	2		27	YES	YES	NO	Livebirth	Hospital/ Health centre	3.5
126	INTERVENTION	38	others	married	monogamy	permanentresident	none	private	10000	22	10	9		5	no	no	1	4	4	1	2	2	35	34	YES	YES	NO	Livebirth	Hospital/ Health centre	3
127	CONTROL	34	kanuri	married	polygamy	permanentresident	secondary	private	2000	19	8	6		5	no	yes	5			0					NO
128	INTERVENTION	27	hausa	married	monogamy	IDP	secondary	none	0	18	5	4		4	no	no	1	5	5	0	1	2	31	28	NO	YES	NO	Livebirth	Hospital/ Health centre	3.8
129	CONTROL	20	others	married	monogamy	permanentresident	tertiary	none	0	19	1	0	07.09.2016	5	no	no	1	5	5	0	1	2	28	27	NO	YES	NO	Livebirth	Hospital/ Health centre	2.9
130	INTERVENTION	26	others	married	monogamy	permanentresident	secondary	none	0	19	4	3	01.10.2016	5	no	no	1	4		0	1		30		NO	NO
131	INTERVENTION	25	babur	married	monogamy	permanentresident	none	private	11000	19	3	2	08.08.2016	4	no	no	1	1	4	0	0	1	27	27	NO	NO	YES	Livebirth	Hospital/ Health centre	2.6
132	CONTROL	22	others	married	monogamy	permanentresident	none	self-emplyed	8000	17	3	2		4	no	no	1	5		1	2		35		YES	NO
133	CONTROL	34	babur	married	polygamy	permanentresident	secondary	none	0	22	6	5		5	no	no	1	4	4	0	1	1	36	35	NO	YES	NO	Livebirth	Hospital/ Health centre	2.2
134	INTERVENTION	21	kanuri	married	polygamy	permanentresident	none	self-emplyed	4000	15	4	3	09.12.2016	5	no	yes	1	5	5	1	2	3	34	35	NO	NO	NO	Livebirth	Hospital/ Health centre	4
135	INTERVENTION	30	babur	married	monogamy	permanentresident	secondary	none	0	22	4	4	14.08.2016	5	yes	yes	4	4		1	2		31		YES	NO
136	INTERVENTION	32	hausa	married	monogamy	permanentresident	none	self-emplyed	2000	18	7	5	16.08.2016	5	yes	yes	3	3	3	1	2	2	37	36	YES	NO	NO	Livebirth	Hospital/ Health centre	3.3
137	INTERVENTION	37	shuwa	married	monogamy	IDP	none	self-emplyed	2000	15	8	7		5	no	no	2	3	3	0	1	1	35	35	NO	YES	YES	Livebirth	Home
138	INTERVENTION	19	kanuri	married	monogamy	permanentresident	none	self-emplyed	4000	16	2	1	01.01.2017	5	no	no	1	1	1	1	1	2	36	36	YES	NO	YES	Livebirth	Hospital/ Health centre
139	INTERVENTION	29	fulani	married	monogamy	IDP	primary	self-emplyed	5000	18	5	4		4	no	no	1	5	5	0	1	2	35	33	NO	YES	NO	Livebirth	Hospital/ Health centre	3.1
140	INTERVENTION	20	fulani	married	monogamy	IDP	none	none	0	16	2	1	11.09.2016	5	yes	no	5	3	3	1	2	3	29	27	NO	NO	NO	Livebirth	Hospital/ Health centre	2.2
141	CONTROL	25	fulani	married	polygamy	permanentresident	tertiary	self-emplyed	1300	16	4	3	06.10.2016	5	yes	no	4	4	4	0	1	1	38	35	NO	YES	YES	Livebirth	Hospital/ Health centre	2.7
142	INTERVENTION	22	others	married	monogamy	IDP	primary	none	0	15	4	3	09.08.2016	5	no	no	1	4	5	0	1	2	36	34	NO	NO	NO	Livebirth	Hospital/ Health centre	2.9
143	INTERVENTION	40	hausa	married	monogamy	IDP	none	self-emplyed	5000	15	10	5	09.07.2016	5	yes	yes	5	3	3	1	1	2	27	26	NO	NO	NO	Livebirth	Hospital/ Health centre	1.8
144	CONTROL	22	hausa	married	monogamy	permanentresident	primary	none	0	19	2	2	13.08.2016	5	no	no	3	3	3	0	1	2	36	34	NO	YES	YES	Livebirth	Hospital/ Health centre	2.3
145	INTERVENTION	30	marghi	married	monogamy	permanentresident	secondary	private	15000	18	7	6		5	no	no	2	3		0	1		29		NO	NO
146	INTERVENTION	35	kanuri	married	monogamy	permanentresident	none	none	0	15	7	6	12.11.2016	4	no	no	1	3	4	1	2	3	26	25	NO	NO	YES	Stillbirth	Home
147	INTERVENTION	27	others	married	monogamy	permanentresident	tertiary	none	0	20	3	2	06.09.2016	5	no	no	2	3		0	1				NO	NO
148	INTERVENTION	35	kanuri	married	polygamy	permanentresident	none	self-emplyed	1500	18	10	7		5	no	yes	4	1	3	0	1	2	37	35	NO	YES	NO	Livebirth	Hospital/ Health centre	2.1
149	INTERVENTION	25	hausa	married	monogamy	IDP	primary	none	0	15	5	4		5	no	no	1	5	5	0	0	1	23	21	NO	YES	YES	Livebirth	Hospital/ Health centre	2.5
150	CONTROL	20	kanuri	married	monogamy	permanentresident	secondary	none	0	19	1	0	01.01.2017	5	no	no	2	2		0	1		43		NO	YES
151	CONTROL	30	babur	married	monogamy	IDP	secondary	self-emplyed	50000	27	2	1		4	no	no	4	1	1	0	0	0	37	33	NO	YES	YES	Livebirth	Hospital/ Health centre	4.3
152	CONTROL	25	hausa	married	monogamy	permanentresident	secondary	self-emplyed	7000	19	3	2	01.07.2016	5	no	no	1	3	3	0	0	1	39	37	NO	YES	YES	Livebirth	Hospital/ Health centre	2.9
153	CONTROL	24	kanuri	married	monogamy	permanentresident	secondary	none	0	22	1	1		4	no	no	1	3	3	1	1	2	35	37	YES	YES	NO	Livebirth	Hospital/ Health centre	2.8
154	INTERVENTION	25	kanuri	married	polygamy	permanentresident	none	self-emplyed	7000	16	4	3		5	no	no	1	5	5	0	1	2	28	27	NO	NO	NO	Livebirth	Hospital/ Health centre	2.8
155	INTERVENTION	37	others	married	monogamy	IDP	none	none	0	14	9	7	03.08.2016	5	no	yes	3	4	1	1	2	3	36	34	YES	YES	NO	Livebirth	Hospital/ Health centre	2.9
156	INTERVENTION	22	kanuri	married	monogamy	permanentresident	none	self-emplyed	13000	19	2	1	01.08.2016	4	no	no	5	3	3	0	0	0		30	NO	YES	NO	Livebirth	Hospital/ Health centre	4.1
157	CONTROL	25	fulani	married	polygamy	permanentresident	primary	none	0	19	3	1		5	no	yes	3			1			32		YES			Livebirth	Hospital/ Health centre	2.8
158	CONTROL	28	kanuri	married	monogamy	IDP	tertiary	government	26000	18	4	3	02.08.2016	4	no	no	5	3	3	1	2	2	37	38	NO	NO	NO	Livebirth	Hospital/ Health centre	2.8
159	INTERVENTION	31	others	married	monogamy	IDP	tertiary	self-emplyed	80000	26	3	2	02.04.2016	5	no	no	1	5	5	0	0	1	31	31	NO	YES	YES	Livebirth	Hospital/ Health centre	2.8
160	CONTROL	22	kanuri	married	monogamy	permanentresident	none	none	0	17	2	1	14.09.2016	5	no	no	1	4	4	1	1	2	32	31	NO	YES	NO	Livebirth	Hospital/ Health centre	3.6
161	CONTROL	20	fulani	married	monogamy	IDP	primary	none	0	14	4	3		5	no	no	5	3		0	1				YES	NO
162	INTERVENTION	26	others	married	monogamy	IDP	tertiary	none	0	25	1	0	24.09.2016	5	yes	no	1	3	3	0	0	1	30	29	NO	YES	YES	Livebirth	Hospital/ Health centre	2.5
163	INTERVENTION	19	hausa	married	monogamy	permanentresident	none	none	0	17	2	0		5	no	yes	1	1	1	0	1	2	32	33	NO	YES	NO	Livebirth	Hospital/ Health centre	1.6
164	CONTROL	20	kanuri	married	monogamy	permanentresident	none	none	0	14	3	1	11.08.2016	4	yes	yes	5		1	1		0	28		NO		YES	Livebirth	Hospital/ Health centre	2.8
165	INTERVENTION	20	kanuri	married	monogamy	permanentresident	secondary	none	0	17	1	0	11.08.2016	4	no	no	1	4	4	0	1	2	29	26	NO	YES	NO	Livebirth	Hospital/ Health centre	1.8
166	CONTROL	18	others	married	monogamy	permanentresident	secondary	self-emplyed	5000	18	1	0		4	no	no	1	2	2	1	1	2	35	33	YES	NO	YES	Livebirth	Hospital/ Health centre	2.6
167	INTERVENTION	30	hausa	married	monogamy	permanentresident	none	self-emplyed	5000	18	5	4	01.09.2016	4	no	no	1	1	1	1	1	2	35	35	YES	NO	NO	Livebirth	Home
168	CONTROL	32	others	married	monogamy	permanentresident	secondary	self-emplyed	8000	24	5	3		4	no	yes	5	4	4	0	0	0	31	29	YES	NO	NO	Livebirth	Hospital/ Health centre	1.2
169	CONTROL	31	others	married	monogamy	permanentresident	secondary	self-emplyed	15000	17	4	2	07.06.2016	5	no	yes	1			1			24		YES
170	INTERVENTION	26	kanuri	married	polygamy	permanentresident	none	none	0	20	3	2		5	no	no	1	1	2	0	0	0	37	34	NO	YES	NO	Livebirth	Hospital/ Health centre	2.3
171	INTERVENTION	35	marghi	married	polygamy	permanentresident	tertiary	self-emplyed	27000	26	3	2		4	no	no	1	5		0	0		30		YES	NO
172	CONTROL	21	hausa	married	monogamy	permanentresident	none	none	0	19	2	1		4	yes	no	1	3		0	0		31		NO	YES
173	INTERVENTION	25	kanuri	married	monogamy	permanentresident	tertiary	none	0	22	1	0		4	no	no	3	2	3	0	0	1	36	35	NO	NO	YES	Livebirth	Hospital/ Health centre	2.4
174	CONTROL	35	marghi	married	monogamy	permanentresident	none	none	0	15	8	5	11.10.2016	5	yes	yes	1	4	4	1	2	3		30	NO	NO	YES	Livebirth	Home
175	INTERVENTION	23	babur	married	polygamy	permanentresident	none	none	0	18	4	3	03.09.2016	5	no	no	3	3		0	1		40		YES	NO
176	INTERVENTION	30	kanuri	married	monogamy	IDP	none	none	0	16	6	7	02.09.2016	4	yes	no	5	3	4	1	1	2		30	NO	NO	NO	Livebirth	Hospital/ Health centre	2.7
177	CONTROL	22	kanuri	married	monogamy	IDP	secondary	none	0	17	2	1		4	no	no	5	5		1	1		37		NO	NO		Livebirth	Hospital/ Health centre	2.5
178	CONTROL	22	kanuri	married	polygamy	permanentresident	secondary	none	0	17	2	0	11.08.2016	4	yes	yes	1	1	4	0	1	2	27	25	NO	YES	NO	Livebirth	Hospital/ Health centre	2.8
179	CONTROL	35	kanuri	married	polygamy	IDP	primary	government	10000	16	5	4		5	no	no	1	2		1	2		28		YES	NO
180	CONTROL	18	kanuri	married	monogamy	permanentresident	secondary	none	0	17	1	0		5	no	no	1	2	1	1	1	2	29	27	YES	YES	YES	Livebirth	Hospital/ Health centre	2
181	INTERVENTION	24	kanuri	married	monogamy	permanentresident	primary	self-emplyed	3000	20	3	1	14.05.2016	5	yes	yes	4	1	1	1	2	3	35	34	YES	NO	NO	Livebirth	Hospital/ Health centre	3
182	CONTROL	28	fulani	married	monogamy	permanentresident	secondary	none	0	17	7	6		5	no	no	1	3	3	0	1	1	37	34	NO	YES	NO	Livebirth	Hospital/ Health centre	1.8
183	INTERVENTION	25	others	married	monogamy	IDP	secondary	private	12000	17	5	4	08.11.2016	5	no	no	4	1	1	0	1	2	34	31	NO	YES	NO	Livebirth	Hospital/ Health centre	3
184	CONTROL	27	others	married	monogamy	IDP	none	none	0	20	4	3		4	no	no	1	2	1	1	1	1	36	35	NO	YES	NO	Livebirth	Hospital/ Health centre	3.2
185	INTERVENTION	35	kanuri	married	polygamy	permanentresident	primary	none	0	17	9	8	11.09.2016	4	yes	no	1	4	4	0	1	2	35	32	NO	NO	NO	Livebirth	Hospital/ Health centre	3.7
186	CONTROL	40	others	married	monogamy	IDP	none	none	0	16	9	8		5	yes	no	1	3	3	0	1	1	29	27	NO	YES	YES	Livebirth	Hospital/ Health centre	2.8
187	INTERVENTION	24	others	married	monogamy	permanentresident	none	private	82000	20	3	2	15.09.2016	5	yes	yes	4	1		1	1		35		NO	NO
188	INTERVENTION	20	hausa	married	monogamy	permanentresident	primary	none	0	19	1	0		5	no	no	1	4	3	0	1	2	33	34	NO	YES	NO	Livebirth	Hospital/ Health centre	3.2
189	INTERVENTION	22	kanuri	married	monogamy	IDP	none	none	0	17	4	3	14.08.2016	4	yes	no	1	2	2	1	2	3	36	35	YES	YES	NO	Livebirth	Hospital/ Health centre	3
190	CONTROL	26	others	married	monogamy	IDP	primary	self-emplyed	10000	20	3	2	03.09.2016	5	no	no	5	1		0	0		29		NO	YES
191	INTERVENTION	31	shuwa	married	monogamy	IDP	primary	self-emplyed	5000	19	4	3	22.08.2016	5	yes	yes	4	4	4	1	2	3		33	NO	NO	NO	Livebirth	Hospital/ Health centre	2.7
192	INTERVENTION	18	kanuri	married	monogamy	permanentresident	none	none	0	14	3	2		5	no	no	1	4	4	0	1	2	35	34	YES	NO	NO	Livebirth	Hospital/ Health centre	2.8
193	INTERVENTION	27	marghi	married	monogamy	permanentresident	secondary	none	0	18	3	2	11.09.2016	5	no	no	1	5	5	0	0	1	30	29	NO	YES	YES	Livebirth	Hospital/ Health centre	3
194	INTERVENTION	20	others	married	monogamy	IDP	secondary	student	0	16	1	0		5	no	no	1	1		1	1		39		NO	NO
195	INTERVENTION	25	kanuri	married	monogamy	permanentresident	primary	none	0	15	7	5	21.07.2016	4	no	yes	1	4	4	1	2	3	33	35	NO	NO	NO	Livebirth	Hospital/ Health centre	3.2
196	CONTROL	45	kanuri	married	monogamy	permanentresident	none	none	0	13	12	9		5	no	yes	1	4	4	1	1	2	38	35	NO	NO	NO	Livebirth	Hospital/ Health centre	3
197	CONTROL	26	kanuri	married	monogamy	permanentresident	none	private	13000	20	3	2		5	no	no	1	2	2	0	0	1	36	33	NO	YES	YES	Livebirth	Hospital/ Health centre	2.5
198	INTERVENTION	25	babur	married	monogamy	IDP	secondary	none	0	19	4	3		4	no	no	1	5		1	2		32		YES	YES
199	INTERVENTION	33	babur	married	polygamy	IDP	primary	self-emplyed	400000	12	7	7	01.08.2016	5	no	yes	1	4	4	0	1	2	20	24	NO	YES	NO	Livebirth	Home
200	CONTROL	25	kanuri	married	polygamy	IDP	none	none	0	14	5	3	02.08.2016	5	no	yes	3	4	4	0	1	2	26	26	NO	YES	YES	Livebirth	Hospital/ Health centre	2.1
201	CONTROL	30	marghi	married	monogamy	permanentresident	none	none	0	18	6	5	06.09.2016	4	no	no	5	5		0	1		30		YES	NO
202	INTERVENTION	18	kanuri	married	monogamy	permanentresident	secondary	self-emplyed	30000	21	6	4	06.06.2016	4	yes	yes	2	3		1	1		37		YES	NO
203	CONTROL	25	hausa	married	polygamy	IDP	none	none	0	13	6	4		5	no	yes	1	5	5	0	0	1	27	25	NO	YES	NO	Livebirth	Hospital/ Health centre	2.1
204	INTERVENTION	22	fulani	married	monogamy	permanentresident	secondary	none	0	20	2	0	13.09.2016	5	no	yes	1	5	5	0	0	1	29	29	NO	NO	YES	Livebirth	Hospital/ Health centre	3
205	INTERVENTION	26	marghi	married	polygamy	permanentresident	none	private	8000	21	3	2	09.08.2016	5	no	no	5	4	4	1	1	2	33	31	NO	NO	NO	Livebirth	Hospital/ Health centre	3.2
206	CONTROL	27	babur	married	monogamy	permanentresident	tertiary	none	0	23	3	2		5	no	yes	3	1	1	1	1	2	34	33	YES	NO	NO	Livebirth	Hospital/ Health centre	2.7
207	INTERVENTION	31	kanuri	married	polygamy	IDP	tertiary	none	0	13	6	5	11.09.2016	4	no	no	5	5	5	0	1	2	32	32	YES	YES	NO	Livebirth	Hospital/ Health centre	4.2
208	CONTROL	40	others	married	polygamy	permanentresident	none	self-emplyed	5000	20	10	8		5	no	yes	1	5	5	0	1	2	34	32	YES	NO	YES	Livebirth	Hospital/ Health centre	1.8
209	INTERVENTION	32	kanuri	married	monogamy	permanentresident	none	self-emplyed	12000	18	5	4	01.06.2016	5	no	no	1	5	5	0	1	2	36	33	YES	NO	NO	Livebirth	Hospital/ Health centre	4
210	CONTROL	18	hausa	married	monogamy	permanentresident	secondary	self-emplyed	10000	17	1	0	01.01.2017	5	no	no	1	1	2	1	1	2	28	27	NO	NO	NO	Livebirth	Hospital/ Health centre	2.2
211	CONTROL	35	others	married	monogamy	permanentresident	secondary	none	0	16	8	6		5	yes	yes	3	1		0	1		29		NO	NO
212	INTERVENTION	20	others	married	monogamy	IDP	tertiary	student	0	19	1	0		5	no	no	1	4	4	0	1	2	38	36	NO	YES	NO	Livebirth	Hospital/ Health centre	1.7
213	CONTROL	31	others	married	monogamy	permanentresident	none	self-emplyed	5000	18	6	5	07.08.2016	4	no	no	4	2	2	1	2	3	35	34	NO	NO	YES	Livebirth	Hospital/ Health centre	2.5
214	INTERVENTION	34	hausa	married	monogamy	permanentresident	none	none	0	14	8	6	11.09.2016	4	yes	yes	5	5	5	0	1	2	39	35	NO	NO	NO	Livebirth	Hospital/ Health centre	2.7
215	CONTROL	24	shuwa	married	monogamy	permanentresident	primary	private	10000	14	5	4		4	no	yes	2	1		1	1		35		NO	YES
216	CONTROL	27	kanuri	married	monogamy	permanentresident	tertiary	government	14000	19	5	4	09.11.2016	4	no	no	1		1	0		0	31		NO		YES	Livebirth	Hospital/ Health centre	3
217	CONTROL	35	babur	married	monogamy	permanentresident	secondary	self-emplyed	10000	16	7	6		5	no	no	4	1	1	1	1	2	34	33	NO	YES	NO	Livebirth	Hospital/ Health centre	3.1
218	CONTROL	30	shuwa	married	monogamy	permanentresident	none	none	0	14	6	5		4	no	no	4	1	1	0	0	1	33	32	NO	YES	YES	Livebirth	Hospital/ Health centre	2.5
219	CONTROL	24	hausa	married	monogamy	permanentresident	none	none	0	17	4	3		5	no	no	4		1	1		0	28		NO		YES	Livebirth	Hospital/ Health centre	3
220	INTERVENTION	19	kanuri	married	monogamy	permanentresident	none	none	0	16	2	1	06.11.2016	4	no	yes	1	4	4	1	2	3	30	28	NO	NO	NO	Livebirth	Hospital/ Health centre	2.9
221	CONTROL	32	shuwa	married	monogamy	permanentresident	tertiary	government	40000	14	6	5	08.08.2016	4	no	no	2	1	1	1	1	2	35	32	YES	NO	NO	Livebirth	Hospital/ Health centre	2.5
222	CONTROL	20	babur	married	monogamy	permanentresident	none	none	0	17	2	2	01.09.2016	5	yes	yes	1	2	2	1	1	2	35	30	NO	YES	NO	Livebirth	Hospital/ Health centre	1.8
223	INTERVENTION	34	others	married	monogamy	IDP	none	private	5000	13	7	5		5	no	yes	1	4	4	1	2	3		32	NO	NO	NO	Livebirth	Hospital/ Health centre	2.6
224	CONTROL	20	hausa	married	monogamy	permanentresident	primary	none	0	16	3	1		5	no	yes	1	5	5	1	2	2	34	30	YES	NO	NO	Livebirth	Hospital/ Health centre	2.5
225	CONTROL	35	hausa	married	polygamy	permanentresident	none	none	0	20	1	1		4	no	no	1	4	4	1	1	1		31	NO	NO	NO	Livebirth	Home
226	CONTROL	29	kanuri	married	monogamy	IDP	none	none	0	20	4	3	03.10.2016	5	no	no	5	5	5	0	1	2	27	27	NO	NO	NO	Livebirth	Hospital/ Health centre	2.1
227	CONTROL	23	marghi	married	monogamy	IDP	secondary	none	0	18	2	1	12.09.2016	5	no	no	1	2	1	1	2	2	33	30	NO	YES	NO	Livebirth	Hospital/ Health centre	2.7
228	CONTROL	30	others	married	monogamy	permanentresident	none	none	0	17	7	5		5	no	yes	5	5	5	1	1	2	30	27	YES	YES	YES	Livebirth	Hospital/ Health centre	2.6
229	CONTROL	28	marghi	married	monogamy	IDP	tertiary	none	0	25	1	0		4	no	no	4	1	1	1	1	2	28	26	NO	NO	NO
230	INTERVENTION	35	kanuri	married	monogamy	IDP	tertiary	self-emplyed	4000	17	5	4	17.07.2016	5	yes	yes	4	3	3	1	2	2	32	36	YES	NO	NO	Livebirth	Hospital/ Health centre	2.8
231	CONTROL	20	kanuri	married	monogamy	permanentresident	none	none	0	17	2	1	03.09.2016	5	no	no	5	5	5	0	1	1	30	29	NO	YES	YES	Livebirth	Hospital/ Health centre	3
232	INTERVENTION	23	marghi	married	monogamy	permanentresident	secondary	government	2000	19	3	1	24.09.2016	5	no	yes	3	4	4	1	2	3	38	40	NO	NO	YES	Livebirth	Hospital/ Health centre	4.3
233	CONTROL	20	hausa	married	monogamy	IDP	secondary	none	0	17	2	1		5	no	no	1	3	3	1	2	3	33	33	YES	YES	YES	Livebirth	Hospital/ Health centre	2.9
234	INTERVENTION	25	others	married	monogamy	IDP	secondary	none	0	19	4	3	11.09.2016	4	no	no	1	5	5	0	1	2	30	31	NO	NO	NO	Livebirth	Hospital/ Health centre	3.7
235	INTERVENTION	19	others	married	monogamy	permanentresident	secondary	none	0	18	1	0	11.09.2016	5	no	no	1	1	1	0	1	1	35	36	YES	NO	NO	Livebirth	Hospital/ Health centre	2.7
236	CONTROL	22	babur	married	monogamy	permanentresident	tertiary	self-emplyed	25000	20	1	0		4	no	no	1	2	2	1	2	2		29	YES	NO	YES	Livebirth	Hospital/ Health centre	2.9
237	INTERVENTION	23	others	married	monogamy	permanentresident	secondary	self-emplyed	5000	20	2	1	09.08.2016	5	no	no	5	1	1	0	1	2	35	35	NO	YES	NO	Livebirth	Hospital/ Health centre	1.8
238	INTERVENTION	25	others	married	polygamy	IDP	secondary	none	0	15	3	2	02.06.2016	5	no	no	1	4	4	1	1	2	32	35	YES	NO	NO	Livebirth	Hospital/ Health centre	3.6
239	INTERVENTION	35	marghi	married	monogamy	permanentresident	none	self-emplyed	7000	15	4	3	04.05.2016	5	no	no	1	4	4	1	1	2	35	35	NO	NO	NO	Livebirth	Hospital/ Health centre	2.9
240	INTERVENTION	19	fulani	married	monogamy	permanentresident	secondary	none	0	16	1	0		5	no	no	1	5	5	1	2	3	36	35	NO	YES	NO	Livebirth	Hospital/ Health centre	2.8
241	CONTROL	27	shuwa	married	monogamy	IDP	none	none	0	16	5	4	09.08.2016	5	no	no	1	2		0	0		29		NO	NO
242	CONTROL	30	kanuri	married	monogamy	permanentresident	none	self-emplyed	1500	16	6	5	14.09.2016	5	no	no	1	5		0	1		30		NO	NO
243	CONTROL	40	marghi	married	monogamy	IDP	none	none	0	22	6	5		5	no	no	1	2	2	0	1	1	31	31	NO	YES	YES	Livebirth	Hospital/ Health centre	2.8
244	INTERVENTION	22	kanuri	married	monogamy	permanentresident	primary	none	0	14	4	3	01.01.2017	5	no	no	1	5	5	0	1	2	26	25	NO	YES	NO	Livebirth	Home
245	CONTROL	30	kanuri	married	monogamy	permanentresident	secondary	self-emplyed	13000	14	7	6		5	no	no	1	2	2	0	1	2	30	29	NO	YES	YES	Livebirth	Hospital/ Health centre	3.2
246	INTERVENTION	25	others	married	monogamy	permanentresident	secondary	none	0	20	3	2		5	no	no	1	4		0	1		26		NO	NO
247	CONTROL	28	fulani	married	polygamy	permanentresident	secondary	private	4000	21	4	2		5	yes	no	4	4	4	1	1	2	31	30	YES	YES	YES	Livebirth	Hospital/ Health centre	2.6
248	CONTROL	20	hausa	married	monogamy	permanentresident	none	self-emplyed	5000	17	4	2	02.09.2016	5	no	yes	5	3		1	1		30		NO	YES
249	CONTROL	29	shuwa	married	monogamy	permanentresident	primary	private	12000	14	3	1		5	no	yes	1	2	2	0	1	1		29	NO	NO	YES	Livebirth	Hospital/ Health centre	2.5
250	INTERVENTION	20	others	married	monogamy	permanentresident	none	none	0	17	2	1		4	no	no	1	1	1	0	1	1	34	34	NO	YES	YES
251	CONTROL	28	babur	married	monogamy	permanentresident	tertiary	none	0	23	3	2	02.08.2016	5	no	no	1	3	3	0	1	2	35	35	NO	YES	NO	Livebirth	Hospital/ Health centre	3
252	CONTROL	20	others	married	monogamy	permanentresident	secondary	none	0	18	2	0	13.08.2016	4	no	yes	1	1	2	0	1	1	35	32	YES	NO	YES	Livebirth	Hospital/ Health centre	1.8
253	CONTROL	17	kanuri	married	monogamy	permanentresident	none	none	0	16	1	0	01.09.2016	5	no	no	1	5	5	0	1	2	36	36	NO	NO	NO	Livebirth	Hospital/ Health centre	2.2
254	CONTROL	28	hausa	married	monogamy	permanentresident	tertiary	government	10000	21	4	3		5	no	no	1	5	1	0	1	2	35	34	NO	NO	YES	Livebirth	Hospital/ Health centre	2.2
255	INTERVENTION	30	hausa	married	monogamy	permanentresident	none	private	5000	14	6	5		5	no	no	1	2		0	1		31		NO	YES
256	CONTROL	32	others	married	polygamy	permanentresident	none	private	10000	16	6	5		5	no	no	5	5	5	0	1	2	38	37	NO	NO	YES	Livebirth	Hospital/ Health centre	2.8
257	CONTROL	32	others	married	monogamy	permanentresident	tertiary	self-emplyed	70000	27	4	3		4	no	no	1	5	5	1	1	1	36	35	YES	YES	NO	Livebirth	Hospital/ Health centre	2.6
258	CONTROL	23	others	married	monogamy	permanentresident	secondary	none	0	18	4	2		4	no	yes	4	5		1	2				NO	YES
259	INTERVENTION	26	hausa	married	polygamy	IDP	secondary	none	0	17	5	4		4	no	no	1	3	3	0	1	2	36	36	NO	YES	YES	Livebirth	Hospital/ Health centre	3
260	INTERVENTION	35	babur	married	monogamy	permanentresident	primary	government	42000	17	5	3	11.09.2016	5	yes	yes	1	1	1	1	1	2	29	26	NO	YES	YES	Livebirth	Hospital/ Health centre	2.9
261	INTERVENTION	20	hausa	married	monogamy	permanentresident	primary	self-emplyed	6000	15	3	2	11.09.2016	5	yes	no	1	5	5	1	2	2		26	NO	NO	YES
262	INTERVENTION	20	fulani	married	monogamy	permanentresident	primary	self-emplyed	4000	18	1	0	14.10.2016	5	no	no	1	1	3	0	1	2	32	31	NO	NO	YES	Livebirth	Hospital/ Health centre	2.3
263	INTERVENTION	23	fulani	married	monogamy	permanentresident	secondary	none	0	20	2	1	12.09.2016	5	no	no	2	3		0	1		33		NO	YES
264	CONTROL	26	babur	married	monogamy	permanentresident	tertiary	government	35000	25	1	0		5	no	no	1	2	3	0	1	2	23	22	NO	NO	NO	Livebirth	Hospital/ Health centre	2.9
265	CONTROL	28	hausa	married	monogamy	permanentresident	secondary	none	0	14	6	5		4	no	no	1	3		0	1				NO	YES
266	INTERVENTION	20	kanuri	married	monogamy	permanentresident	none	private	5000	15	4	2		4	no	yes	1	4		1	1		34		NO	YES
267	INTERVENTION	29	hausa	married	monogamy	permanentresident	none	none	0	14	6	5	09.11.2016	5	no	no	1	3	3	1	2	3	39	37	NO	NO	YES	Livebirth	Home
268	INTERVENTION	30	marghi	married	polygamy	permanentresident	none	none	0	13	6	5		4	no	no	3	2	2	0	0	1	37	36	NO	NO	NO	Livebirth	Hospital/ Health centre	2.9
269	INTERVENTION	18	fulani	married	monogamy	permanentresident	secondary	none	0	16	2	1		5	yes	no	4	3	3	0	1	2	40	39	YES	NO	YES	Livebirth	Hospital/ Health centre	2.7
270	INTERVENTION	35	kanuri	married	monogamy	permanentresident	tertiary	government	40000	22	5	4	11.09.2016	4	no	no	1	4	4	0	1	2	35	36	NO	NO	NO	Livebirth	Hospital/ Health centre	2.9
271	INTERVENTION	26	shuwa	married	polygamy	permanentresident	none	none	0	16	6	5		5	no	yes	3	3	3	1	1	2		30	YES	NO	NO	Livebirth	Hospital/ Health centre	3
272	CONTROL	27	others	married	monogamy	permanentresident	secondary	self-emplyed	3000	19	3	2	24.08.2016	5	no	no	1	2	2	1	1	1	32	31	YES	NO	YES	Livebirth	Hospital/ Health centre	1.8
273	CONTROL	36	kanuri	married	monogamy	permanentresident	none	self-emplyed	10000	20	9	8		5	no	no	1	4		1	2		37		YES	YES
274	CONTROL	25	kanuri	married	monogamy	permanentresident	tertiary	self-emplyed	3000	16	4	2	06.09.2016	5	no	yes	5	5	5	0	0	1	29	28	NO	NO	NO	Livebirth	Hospital/ Health centre	2.9
275	CONTROL	18	kanuri	married	monogamy	IDP	none	none	0	13	3	2		5	yes	no	4	5	5	1	2	3	32	30	YES	NO	NO	Livebirth	Hospital/ Health centre	3.9
276	INTERVENTION	27	marghi	married	monogamy	permanentresident	tertiary	government	15000	26	1	0		5	no	no	2	1	1	0	1	2	27	26	NO	YES	YES	Livebirth	Hospital/ Health centre	3
277	INTERVENTION	21	others	married	monogamy	permanentresident	secondary	none	0	17	3	2	07.08.2016	5	no	no	1	4		0	0		33		NO	NO
278	INTERVENTION	18	hausa	married	monogamy	permanentresident	primary	none	0	17	1	0		5	no	no	2	3	3	1	1	2	32	30	YES	NO	NO	Livebirth	Hospital/ Health centre	3
279	INTERVENTION	23	hausa	married	monogamy	permanentresident	none	student	0	18	3	2		5	no	no	1	1		0	1		33		NO	YES
280	CONTROL	20	kanuri	married	monogamy	permanentresident	secondary	none	0	19	1	0		5	no	no	1	2	2	0	1	2		28	NO	YES	NO	Livebirth	Hospital/ Health centre	2.9
281	CONTROL	27	kanuri	married	polygamy	IDP	none	self-emplyed	3000	15	6	4		4	no	yes	4	2		0	0		29		NO	YES
282	INTERVENTION	37	others	married	monogamy	permanentresident	primary	none	0	34	2	1		5	no	no	1	2		1	1		43		YES	YES
283	INTERVENTION	19	babur	married	monogamy	permanentresident	none	none	0	16	2	1		5	no	no	1	4	4	0	1	2		28	YES	YES	NO	Livebirth	Hospital/ Health centre	3
284	INTERVENTION	17	others	married	polygamy	permanentresident	secondary	none	0	16	1	0	03.08.2016	5	no	no	3	4	4	0	1	2	36	35	NO	YES	YES	Livebirth	Hospital/ Health centre	2.9
285	INTERVENTION	25	hausa	married	monogamy	permanentresident	none	private	6000	14	5	4		4	no	no	1	3		1	2				NO	YES
286	CONTROL	29	kanuri	married	monogamy	permanentresident	tertiary	government	45000	21	4	3		5	no	no	4	5		0	0		24		NO	YES
287	CONTROL	22	babur	married	monogamy	permanentresident	tertiary	none	0	18	1	0		5	no	no	1	2	3	0	1	1	33	33	NO	YES	YES	Livebirth	Hospital/ Health centre	2.4
288	INTERVENTION	25	kanuri	married	monogamy	permanentresident	none	self-emplyed	6000	24	2	1		5	no	no	1	4	4	0	1	2	28	26	NO	NO	NO	Livebirth	Hospital/ Health centre	3.6
289	CONTROL	30	kanuri	married	polygamy	permanentresident	none	none	0	17	6	5		5	yes	no	1	3		0	0		35		NO	NO
290	CONTROL	35	fulani	married	monogamy	permanentresident	tertiary	self-emplyed	2000	16	8	7	01.08.2016	5	no	no	1	2		1	1		30		YES	YES
291	CONTROL	22	kanuri	married	monogamy	permanentresident	none	none	0	16	3	2	09.09.2016	5	no	no	3	1		1	2		36		NO	YES
292	CONTROL	26	others	married	monogamy	permanentresident	primary	self-emplyed	12000	22	3	2	09.08.2016	5	no	no	1	1	1	1	1	2		32	YES	NO	NO	Livebirth	Hospital/ Health centre	3.7
293	INTERVENTION	20	others	married	monogamy	permanentresident	secondary	self-emplyed	12000	17	2	1		5	no	no	1	3	3	0	1	2	28	27	NO		NO	Livebirth	Hospital/ Health centre	3
294	INTERVENTION	27	kanuri	married	monogamy	IDP	none	none	0	14	5	3		4	yes	yes	1	5	5	1	2	3	33	33	YES	YES	YES	Livebirth	Hospital/ Health centre	2.6
295	INTERVENTION	20	kanuri	married	monogamy	permanentresident	none	none	0	18	1	0	14.09.2016	5	no	no	1	4		1	1				NO	YES
296	CONTROL	25	marghi	married	monogamy	permanentresident	none	none	0	18	4	3	14.08.2016	4	yes	no	2	3	3	0	1	2	35	35	NO	NO	NO	Livebirth	Hospital/ Health centre	2.8
297	CONTROL	25	others	married	monogamy	IDP	primary	none	0	16	3	2		5	no	no	5	2		0	1		36		NO	YES
298	INTERVENTION	22	kanuri	married	monogamy	permanentresident	primary	none	0	16	2	1	07.12.2016	5	no	yes	5	5	5	1	1	2	35	35	NO	NO	NO	Livebirth	Hospital/ Health centre	2.8
299	INTERVENTION	34	others	married	monogamy	IDP	primary	self-emplyed	5000	19	6	5		5	no	no	1	1	1	1	2	3	31	30	YES	YES	YES	Livebirth	Hospital/ Health centre	3.6
300	CONTROL	22	kanuri	married	monogamy	permanentresident	none	none	0	16	3	2	09.09.2016	5	no	no	1	4	4	1	1	2	37	35	NO	YES	YES	Livebirth	Hospital/ Health centre	2.6
301	INTERVENTION	28	kanuri	married	monogamy	permanentresident	secondary	none	0	15	6	4	01.09.2016	4	yes	yes	3	4		0	0		29		NO	YES
302	INTERVENTION	30	others	married	monogamy	permanentresident	none	none	0	15	7	6		5	no	no	1	2	2	0	1	2	36	36	NO	YES	NO	Livebirth	Home
303	CONTROL	28	hausa	married	monogamy	permanentresident	secondary	self-emplyed	4000	19	4	2		5	no	yes	1	4	1	0	0	1	35	35	NO	YES	YES	Livebirth	Hospital/ Health centre	2.8
304	INTERVENTION	28	kanuri	married	monogamy	IDP	none	none	0	20	4	3		5	yes	no	4	1		0	1		27		NO	YES
305	INTERVENTION	19	marghi	married	monogamy	permanentresident	none	none	0	16	2	2	11.09.2016	5	no	no	1	3	3	0	0	1	38	38	NO	YES	NO	Livebirth	Hospital/ Health centre	2.9
306	INTERVENTION	18	kanuri	married	monogamy	permanentresident	none	none	0	18	3	2		5	no	no	1	1	1	1	2	2	36	37	YES	NO	NO	Livebirth	Hospital/ Health centre	2.5
307	CONTROL	27	kanuri	married	monogamy	permanentresident	secondary	self-emplyed	7000	18	5	3	01.09.2016	4	no	yes	3	5	5	0	1	2	35	36	NO	YES	NO	Livebirth	Hospital/ Health centre	2.7
308	CONTROL	25	fulani	married	monogamy	permanentresident	tertiary	self-emplyed	1000	21	4	1	22.11.2016	5	yes	no	1	3		0	1		31		NO	YES
309	CONTROL	24	babur	married	monogamy	permanentresident	tertiary	government	30000	18	3	2	22.10.2016	5	yes	no	2	1	1	0	0	1		24	NO	NO	YES	Livebirth	Hospital/ Health centre	3
310	INTERVENTION	25	kanuri	married	monogamy	IDP	none	none	0	20	4	2	02.08.2016	5	no	yes	1	4	4	0	1	2	35	37	NO	NO	YES	Livebirth	Hospital/ Health centre	2.3
311	INTERVENTION	30	kanuri	married	polygamy	permanentresident	secondary	self-emplyed	2500	13	9	9	03.08.2016	5	yes	no	5	5	5	0	0	1	29	30	NO	NO	YES	Livebirth	Home
312	INTERVENTION	26	others	married	monogamy	permanentresident	none	none	0	15	6	4		5	yes	yes	4	3	3	0	1	2	31	28	YES	YES	NO	Livebirth	Hospital/ Health centre	4.2
313	CONTROL	30	kanuri	married	monogamy	permanentresident	none	self-emplyed	7000	15	5	4		4	yes	no	1	4	4	0	0	1	35	31	NO	NO	YES	Livebirth	Hospital/ Health centre	4.1
314	INTERVENTION	31	others	married	monogamy	permanentresident	tertiary	self-emplyed	30000	19	2	1	06.08.2016	4	no	no	1	2		1	2		37		NO	YES
315	CONTROL	36	kanuri	married	polygamy	permanentresident	secondary	none	0	32	1	0		4	no	no	2	3		0	1		30		NO	YES		Livebirth	Hospital/ Health centre	1.6
316	CONTROL	28	hausa	married	monogamy	permanentresident	tertiary	self-emplyed	50000	21	4	3		4	yes	no	5	4		1	1		35		NO	YES
317	INTERVENTION	23	fulani	married	monogamy	IDP	primary	self-emplyed	20000	19	2	1	07.07.2016	5	no	no	3	1	1	0	1	2	39	39	NO		NO	Livebirth	Hospital/ Health centre	3.6
318	INTERVENTION	20	hausa	married	monogamy	permanentresident	none	self-emplyed	10000	17	2	1	09.08.2016	4	no	no	1	4		0	1				NO	YES
319	INTERVENTION	32	fulani	married	polygamy	IDP	secondary	none	0	16	8	6		5	yes	yes	1	4	4	1	1	2	36	37	YES	NO	NO	Livebirth	Hospital/ Health centre	2.6
320	CONTROL	20	kanuri	married	monogamy	permanentresident	secondary	none	0	18	1	0		4	no	no	1	4	4	1	2	3	37	37	YES	NO	NO	Livebirth	Hospital/ Health centre	2.3
321	CONTROL	22	babur	married	polygamy	permanentresident	none	self-emplyed	5000	17	2	1		4	no	no	1	2	2	1	2	1	27	25	YES	NO	NO	Livebirth	Hospital/ Health centre	3.2
322	INTERVENTION	21	hausa	married	polygamy	IDP	none	none	0	16	3	2		5	no	no	1	4		0	1				NO	YES
323	CONTROL	30	babur	married	monogamy	permanentresident	primary	none	0	19	4	3	12.09.2016	4	no	no	3	4	4	0	0	1	29	28	NO	YES	YES	Livebirth	Hospital/ Health centre	2.4
324	INTERVENTION	23	others	married	monogamy	permanentresident	none	none	19000	16	1	0	01.01.2017	4	no	no	1	3	1	0	1	2	33	35	NO	NO	NO	Livebirth	Hospital/ Health centre	3
325	CONTROL	19	shuwa	married	polygamy	permanentresident	primary	none	0	16	2	1	01.01.2017	5	yes	no	1	1		1	2		37		NO	YES
326	INTERVENTION	31	hausa	married	polygamy	IDP	secondary	none	0	13	5	3		5	no	yes	1	2	2	1	1	2	34	35	YES	YES	YES	Livebirth	Hospital/ Health centre	2.6
327	CONTROL	30	marghi	married	polygamy	permanentresident	none	self-emplyed	8000	17	7	5		5	no	yes	1	5		1	1		36		YES	YES
328	INTERVENTION	20	kanuri	married	monogamy	permanentresident	none	none	0	18	1	0	08.09.2016	5	no	no	1	5	5	1	2	3	35	34	NO	YES	NO	Livebirth	Hospital/ Health centre	3
329	CONTROL	20	kanuri	married	monogamy	permanentresident	secondary	none	0	17	2	1		4	no	no	4	5	5	0	0	1	29	27	NO	YES	YES	Livebirth	Hospital/ Health centre	2.6
330	INTERVENTION	17	kanuri	married	monogamy	permanentresident	primary	none	0	16	1	0	01.08.2016	4	no	no	1	1	1	0	1	2	35	33	NO	NO	NO	Livebirth	Hospital/ Health centre	2.1
331	INTERVENTION	18	babur	married	polygamy	permanentresident	none	government	20000	17	1	0		5	no	no	4	4	4	0	1	2	35	36	NO	YES	NO	Livebirth	Hospital/ Health centre	2.8
332	INTERVENTION	20	kanuri	married	monogamy	permanentresident	secondary	none	0	20	2	1		5	no	no	5	4	4	0	1	2	36	32	NO	NO	NO	Livebirth	Hospital/ Health centre	3.6
333	CONTROL	30	kanuri	married	monogamy	permanentresident	none	none	0	24	4	3	05.06.2016	5	yes	no	3	3	3	0	1	2	30	30	NO	NO	NO	Livebirth	Hospital/ Health centre	2.4
334	INTERVENTION	21	kanuri	married	monogamy	permanentresident	none	none	0	18	2	0		4	yes	yes	3	1	1	0	1	2	33	33	NO	YES	YES	Livebirth	Hospital/ Health centre	2.8
335	CONTROL	36	shuwa	married	monogamy	permanentresident	none	none	0	15	7	5	11.08.2016	5	no	no	1	2	2	1	1	2	35	35	NO	YES	NO	Livebirth	Hospital/ Health centre	3.8
336	INTERVENTION	35	shuwa	married	monogamy	permanentresident	none	self-emplyed	7000	13	5	3		4	no	yes	4	4	4	0	0	1	30	30	NO	YES	YES	Livebirth	Hospital/ Health centre	3.2
337	CONTROL	37	fulani	married	monogamy	permanentresident	none	none	0	23	5	4		4	no	no	2	2		1	1		34		YES	YES		Livebirth	Hospital/ Health centre	2
338	INTERVENTION	22	kanuri	widowed		IDP	none	none	0	18	2	1		4	no	no	1	1	1	0	1	2	36	36	NO	YES	NO	Livebirth	Hospital/ Health centre	2.9
339	INTERVENTION	36	others	married	polygamy	permanentresident	primary	private	2500	17	9	8		5	no	no	1	3	3	1	1	2	38	38	YES	NO	NO	Livebirth	Hospital/ Health centre	3
340	INTERVENTION	30	kanuri	married	monogamy	IDP	none	self-emplyed	2000	17	7	6	02.08.2016	5	no	no	3	4		1	1		33		NO	NO		Livebirth	Hospital/ Health centre	1.5
341	INTERVENTION	25	hausa	married	monogamy	permanentresident	primary	none	0	22	2	1		4	no	no	1	4	4	0	1	2	34	33	NO	NO	YES	Livebirth	Hospital/ Health centre	4
342	CONTROL	20	kanuri	married	monogamy	permanentresident	secondary	self-emplyed	1500	17	3	2	06.09.2016	5	yes	no	1	2	2	0	0	1		25	NO	YES		Livebirth	Hospital/ Health centre	2.5
343	CONTROL	23	others	married	monogamy	IDP	none	none	0	17	3	2	14.09.2016	5	no	no	1	2		1	1		26		YES	YES
344	INTERVENTION	20	kanuri	married	polygamy	IDP	secondary	private	5000	17	2	1		4	no	no	1	3	3	0	1	2	27	28	NO	YES	NO	Livebirth	Hospital/ Health centre	2.5
345	INTERVENTION	30	marghi	married	monogamy	permanentresident	secondary	self-emplyed	20000	14	5	4	03.08.2016	5	no	no	4	3		1	2		37		NO	NO
346	INTERVENTION	28	kanuri	married	monogamy	IDP	secondary	none	0	24	5	2		5	no	yes	1	5	5	0	1	2	27	26	YES	YES	NO	Livebirth	Hospital/ Health centre	2.3
347	CONTROL	25	kanuri	married	monogamy	permanentresident	none	self-emplyed	8000	20	7	6		5	no	no	1	1	1	1	2	3		29	YES	NO	NO	Livebirth	Hospital/ Health centre	2.8
348	INTERVENTION	30	kanuri	married	polygamy	permanentresident	none	none	0	17	8	7		5	no	no	1	1	1	0	1	2	33	33	NO	NO	NO	Livebirth	Home
349	CONTROL	33	fulani	married	polygamy	permanentresident	primary	self-emplyed	1500	24	6	4		4	no	yes	5	2	2	1	2	3	34	34	NO	YES	NO	Livebirth	Hospital/ Health centre	3
350	INTERVENTION	39	others	married	monogamy	IDP	none	none	0	17	9	8		5	no	no	1	4	4	0	1	2	32	32	NO	NO	NO	Livebirth	Hospital/ Health centre	3.8
351	INTERVENTION	22	kanuri	married	monogamy	permanentresident	secondary	none	0	20	2	0	09.08.2016	4	yes	yes	1	2	2	1	1	2	34	34	NO	NO	NO	Livebirth	Hospital/ Health centre	3.4
352	INTERVENTION	33	fulani	married	polygamy	IDP	secondary	none	0	20	4	3		5	no	no	1	5	5	1	1	2	36	35	YES	YES	YES	Livebirth	Hospital/ Health centre	2.3
353	INTERVENTION	25	fulani	married	monogamy	IDP	secondary	self-emplyed	4000	20	3	2	09.06.2016	5	no	no	5	5	5	0	1	2	28	29	NO	NO	NO	Livebirth	Hospital/ Health centre	2.7
354	CONTROL	23	others	married	monogamy	IDP	tertiary	student	0	20	2	1	01.09.2016	5	no	no	1	1		0	1				NO	NO
355	INTERVENTION	24	babur	married	monogamy	permanentresident	secondary	private	15000	18	4	3		5	no	no	2	4	4	1	2	3	38	36	YES	YES	NO	Livebirth	Hospital/ Health centre	2.6
356	INTERVENTION	30	kanuri	married	monogamy	permanentresident	none	none	0	13	5	4	11.09.2016	4	no	no	1	4	4	1	2	3	33	31	NO	YES	NO	Livebirth	Hospital/ Health centre	3.6
357	CONTROL	32	hausa	married	monogamy	permanentresident	primary	self-emplyed	5500	21	6	4		5	no	yes	1	4	4	1	2	3	39	38	NO	NO	NO	Livebirth	Hospital/ Health centre	2.3
358	INTERVENTION	24	kanuri	married	monogamy	permanentresident	tertiary	self-emplyed	2000	21	2	1	29.08.2016	5	no	no	4	4	4	1	2	3	35	33	YES	YES	YES	Livebirth	Hospital/ Health centre	2.6
359	CONTROL	28	kanuri	married	monogamy	IDP	none	none	0	19	5	4	08.09.2016	4	no	no	1	2	2	0	0	0	28	28	NO	NO	NO	Livebirth	Hospital/ Health centre	3
360	CONTROL	30	hausa	married	monogamy	permanentresident	primary	self-emplyed	5000	18	7	6		5	no	no	2	3	3	0	1	2	31	29	NO	YES	NO	Livebirth	Hospital/ Health centre	2.6
361	INTERVENTION	22	kanuri	married	polygamy	IDP	none	none	0	19	3	1	20.08.2016	4	no	no	1	1	1	0	1	2	32	31	NO	YES	NO	Livebirth	Hospital/ Health centre	2.8
362	CONTROL	19	kanuri	married	monogamy	permanentresident	secondary	none	0	16	2	1	22.07.2016	4	no	no	1	2		1	1		33		YES	YES		Livebirth	Hospital/ Health centre	2.7
363	INTERVENTION	22	kanuri	married	monogamy	permanentresident	none	none	0	16	1	0		5	no	no	1	4		1	1				NO	NO		Livebirth	Hospital/ Health centre	2.4
364	CONTROL	37	others	married	monogamy	IDP	primary	self-emplyed	10000	18	9	7	03.08.2016	5	no	yes	3	3	3	0	0	1		30	NO	NO	NO	Livebirth	Hospital/ Health centre	2.9
365	INTERVENTION	27	fulani	married	monogamy	permanentresident	secondary	self-emplyed	9000	21	3	2		5	no	no	4	3	3	0	1	2	35	31	NO	NO	YES	Livebirth	Hospital/ Health centre	2.7
366	INTERVENTION	26	kanuri	married	polygamy	permanentresident	none	government	19000	16	6	5	11.08.2016	5	no	no	1	4	4	1	1	2	35	34	NO	NO	NO
367	INTERVENTION	18	hausa	married	monogamy	permanentresident	secondary	none	0	18	1	0		5	no	no	1	3	3	1	2	3	32	29	YES	YES	NO	Livebirth	Hospital/ Health centre	3
368	INTERVENTION	23	shuwa	married	monogamy	permanentresident	secondary	self-emplyed	4000	18	3	2	11.09.2016	5	yes	yes	1	3	3	0	0	1	33	30	NO	YES	NO	Livebirth	Hospital/ Health centre	3.6
369	CONTROL	30	kanuri	married	monogamy	IDP	none	none	0	19	6	5	01.12.2016	4	yes	no	1	1	1	0	1	1		30	NO	NO	NO	Livebirth	Hospital/ Health centre	2.6
370	CONTROL	20	kanuri	married	polygamy	permanentresident	secondary	self-emplyed	2000	19	1	0		5	no	no	1	4	4	1	2	2	27	26	YES	NO	NO	Livebirth	Hospital/ Health centre	2.8
371	CONTROL	26	babur	married	monogamy	permanentresident	tertiary	self-emplyed	17000	23	2	1	09.11.2016	4	no	no	1	2		1	1		33		NO	YES
